# Supplementary material for: Comparative Study of Phenolic Content and Antioxidant and Hepatoprotective Activities of Unifloral Quillay Tree (Quillaja saponaria Molina) and Multifloral Honeys from Chile
Source: Plants (Basel). 2024 Nov 13;13(22):3187. doi: 10.3390/plants13223187 (PMC11597935; doi:10.3390/plants13223187)
Supplement: Supplementary file 1 [file plants-13-03187-s001.zip]

Archive with 1 entries (1 files):
- plants-3263168-supplementary.pdf
